# Supplementary material for: The Impact of Place of Residence on Antiretroviral Therapy Adherence: A Systematic Review and Meta-Analysis
Source: AIDS Res Treat. 2025 Feb 22;2025:5757907. doi: 10.1155/arat/5757907 (PMC11871977; doi:10.1155/arat/5757907)
Supplement: Supporting Information — Additional supporting information can be found online in the Supporting Information section. [file 5757907.f1.zip]

Archive with 9 entries (9 files):
- Additional file 1.docx
- Additional file 2.docx
- Additional file 2.pdf
- Additional file 3.docx
- Additional file 3.pdf
- Additional file 4.docx
- Additional file 4.pdf
- Additional file 5.docx
- Additional file 5.pdf
